# Supplementary material for: Force Sensing in Surgical Sutures
Source: PLoS One. 2013 Dec 23;8(12):e84466. doi: 10.1371/journal.pone.0084466 (PMC3871579; doi:10.1371/journal.pone.0084466)
Supplement: Table S1 — Installation time of SF and HIF sensors. (XLSX) [file pone.0084466.s003.xlsx]

## Sheet: Sheet1
			installation time [sec]
	number	type	HIF sensor	SF sensor
	1	resident	20	4
	2	resident	4	23
	1	researcher	8	6
	2	researcher	2	8
	1	surgeon	5	10
	2	surgeon	7	8
		mean	7.8	10.2
		STD	7.15542	7.49667
