# Supplementary material for: Force Sensing in Surgical Sutures
Source: PLoS One. 2013 Dec 23;8(12):e84466. doi: 10.1371/journal.pone.0084466 (PMC3871579; doi:10.1371/journal.pone.0084466)
Supplement: Matlab File S2 — User interface Matlab file. (M) [file pone.0084466.s005.m]

function varargout = GUI(varargin)
% GUI M-file for GUI.fig
%      GUI, by itself, creates a new GUI or raises the existing
%      singleton*.
%
%      H = GUI returns the handle to a new GUI or the handle to
%      the existing singleton*.
%
%      GUI('CALLBACK',hObject,eventData,handles,...) calls the local
%      function named CALLBACK in GUI.M with the given input arguments.
%
%      GUI('Property','Value',...) creates a new GUI or raises the
%      existing singleton*.  Starting from the left, property value pairs are
%      applied to the GUI before GUI_OpeningFunction gets called.  An
%      unrecognized property name or invalid value makes property application
%      stop.  All inputs are passed to GUI_OpeningFcn via varargin.
%
%      *See GUI Options on GUIDE's Tools menu.  Choose "GUI allows only one
%      instance to run (singleton)".
%
% See also: GUIDE, GUIDATA, GUIHANDLES
% Edit the above text to modify the response to help GUI

% Last Modified by GUIDE v2.5 08-May-2012 12:00:28

% Begin initialization code - DO NOT EDIT
gui_Singleton = 1;
gui_State = struct('gui_Name',       mfilename, ...
    'gui_Singleton',  gui_Singleton, ...
    'gui_OpeningFcn', @GUI_OpeningFcn, ...
    'gui_OutputFcn',  @GUI_OutputFcn, ...
    'gui_LayoutFcn',  [] , ...
    'gui_Callback',   []);
if nargin && ischar(varargin{1})
    gui_State.gui_Callback = str2func(varargin{1});
end

if nargout
    [varargout{1:nargout}] = gui_mainfcn(gui_State, varargin{:});
else
    gui_mainfcn(gui_State, varargin{:});
end
% End initialization code - DO NOT EDIT
% --- Executes just before GUI is made visible.

function GUI_OpeningFcn(hObject, eventdata, handles, varargin)
% This function has no output args, see OutputFcn.
% hObject    handle to figure
% eventdata  reserved - to be defined in a future version of MATLAB
% handles    structure with handles and user data (see GUIDATA)
% varargin   command line arguments to GUI (see VARARGIN)

clc
centerfig
% Choose default command line output for GUI
handles.output = hObject;
handles.total = [];
handles.stop = 1;
%load a logo into Matlab
%if image is not in the same directory as the GUI files, you must use the
%full path name of the image file
backgroundImage = importdata('logo.jpg');
%select the axes
axes(handles.axes1);
%place image onto the axes
image(backgroundImage);
%remove the axis tick marks
axis off
% Update handles structure
guidata(hObject, handles);

% UIWAIT makes GUI wait for user response (see UIRESUME)
% uiwait(handles.figure1);


% --- Outputs from this function are returned to the command line.
function varargout = GUI_OutputFcn(hObject, eventdata, handles)
% varargout  cell array for returning output args (see VARARGOUT);
% hObject    handle to figure
% eventdata  reserved - to be defined in a future version of MATLAB
% handles    structure with handles and user data (see GUIDATA)
% Get default command line output from handles structure
varargout{1} = handles.output;


function file_Callback(hObject, eventdata, handles)
% hObject    handle to file (see GCBO)
% eventdata  reserved - to be defined in a future version of MATLAB
% handles    structure with handles and user data (see GUIDATA)

% Hints: get(hObject,'String') returns contents of file as text
%        str2double(get(hObject,'String')) returns contents of file as a double

% --- Executes during object creation, after setting all properties.
function file_CreateFcn(hObject, eventdata, handles)
% hObject    handle to file (see GCBO)
% eventdata  reserved - to be defined in a future version of MATLAB
% handles    empty - handles not created until after all CreateFcns called

% Hint: edit controls usually have a white background on Windows.
%       See ISPC and COMPUTER.

if ispc && isequal(get(hObject,'BackgroundColor'), get(0,'defaultUicontrolBackgroundColor'))
    set(hObject,'BackgroundColor','white');
end

% --- Executes on button press in start.
function start_Callback(hObject, eventdata, handles)
% hObject    handle to start (see GCBO)
% eventdata  reserved - to be defined in a future version of MATLAB
% handles    structure with handles and user data (see GUIDATA)
% warning of surface problems with arrow:warning('off','MATLAB:hg:surface:BadFaceNormalsSize')
jj=get(handles.file,'string');
marks=str2num(get(handles.mark,'string'));
springs=str2num(get(handles.spring,'string'));
%[]=uit en ()=erin
[meanforce,meanforceNZ,maxforce,stdforce,meanffluc,maxffluc,stdffluc,time,PA,PAmf]=hechttaak(jj,marks,handles,springs)
set(hObject,'string','start');
set(handles.meanxyz,'string',num2str(meanforce,2));
set(handles.maxxyz,'string',num2str(maxforce,2));
set(handles.stdxyz,'string',num2str(stdforce,2));
set(handles.meanxyzdv,'string',num2str(meanffluc,2));
set(handles.maxxyzdv,'string',num2str(maxffluc,2));
set(handles.stdxyzdv,'string',num2str(stdffluc,2));
set(handles.time,'string',num2str(time,2));
set(handles.meanforceNZ,'string',num2str(meanforceNZ,2));
set(handles.punch,'string',num2str(PA,2));


function spring_Callback(hObject, eventdata, handles)
% hObject    handle to spring (see GCBO)
% eventdata  reserved - to be defined in a future version of MATLAB
% handles    structure with handles and user data (see GUIDATA)

% Hints: get(hObject,'String') returns contents of spring as text
%        str2double(get(hObject,'String')) returns contents of spring as a double


% --- Executes during object creation, after setting all properties.
function spring_CreateFcn(hObject, eventdata, handles)
% hObject    handle to spring (see GCBO)
% eventdata  reserved - to be defined in a future version of MATLAB
% handles    empty - handles not created until after all CreateFcns called

% Hint: edit controls usually have a white background on Windows.
%       See ISPC and COMPUTER.
if ispc && isequal(get(hObject,'BackgroundColor'), get(0,'defaultUicontrolBackgroundColor'))
    set(hObject,'BackgroundColor','white');
end


function mark_Callback(hObject, eventdata, handles)
% hObject    handle to mark (see GCBO)
% eventdata  reserved - to be defined in a future version of MATLAB
% handles    structure with handles and user data (see GUIDATA)

% Hints: get(hObject,'String') returns contents of mark as text
%        str2double(get(hObject,'String')) returns contents of mark as a double


% --- Executes during object creation, after setting all properties.
function mark_CreateFcn(hObject, eventdata, handles)
% hObject    handle to mark (see GCBO)
% eventdata  reserved - to be defined in a future version of MATLAB
% handles    empty - handles not created until after all CreateFcns called

% Hint: edit controls usually have a white background on Windows.
%       See ISPC and COMPUTER.
if ispc && isequal(get(hObject,'BackgroundColor'), get(0,'defaultUicontrolBackgroundColor'))
    set(hObject,'BackgroundColor','white');
end


% --- Executes on button press in clear_pushbutton.
function clear_pushbutton_Callback(hObject, eventdata, handles)
% hObject    handle to clear_pushbutton (see GCBO)
% eventdata  reserved - to be defined in a future version of MATLAB
% handles    structure with handles and user data (see GUIDATA)

set(handles.axes2,'position',[9.8 7.846 188.4 14.692])
hold off
plot(0,0)
set(handles.uipanel2,'visible','on')
set(handles.uipanel7,'visible','on')
set(handles.uipanel10,'visible','on')
set(handles.uipanel17,'visible','on')
backgroundImage = importdata('logo.jpg');
axes(handles.axes1);
%place image onto the axes
image(backgroundImage);
%remove the axis tick marks
axis off
%%test-------------------we need too see if VIDEO works like this
clear all
%%test-------------------we need too see if VIDEO works like this

function fileserie_Callback(hObject, eventdata, handles)
% hObject    handle to fileserie (see GCBO)
% eventdata  reserved - to be defined in a future version of MATLAB
% handles    structure with handles and user data (see GUIDATA)

% Hints: get(hObject,'String') returns contents of fileserie as text
%        str2double(get(hObject,'String')) returns contents of fileserie as a double

% --- Executes during object creation, after setting all properties.
function fileserie_CreateFcn(hObject, eventdata, handles)
% hObject    handle to fileserie (see GCBO)
% eventdata  reserved - to be defined in a future version of MATLAB
% handles    empty - handles not created until after all CreateFcns called

% Hint: edit controls usually have a white background on Windows.
%       See ISPC and COMPUTER.
if ispc && isequal(get(hObject,'BackgroundColor'), get(0,'defaultUicontrolBackgroundColor'))
    set(hObject,'BackgroundColor','white');
end

% --- Executes on button press in writedataxls.
function writedataxls_Callback(hObject, eventdata, handles)
% hObject    handle to writedataxls (see GCBO)
% eventdata  reserved - to be defined in a future version of MATLAB
% handles    structure with handles and user data (see GUIDATA)

fileserie=str2num(get(handles.fileserie,'string'));
marks=str2num(get(handles.mark,'string'));
springs=str2num(get(handles.spring,'string'));
exeldata(marks,handles,springs,fileserie);
set(handles.punch,'string',num2str(0,2));
set(handles.punchH,'string',num2str(0,2));


% --- Executes on button press in loaddata.
function loaddata_Callback(hObject, eventdata, handles)
% hObject    handle to loaddata (see GCBO)
% eventdata  reserved - to be defined in a future version of MATLAB
% handles    structure with handles and user data (see GUIDATA)

load totaldata total
% update handles
handles.total = total(:,2:length(total(1,:)));
% Update handles structure
guidata(hObject, handles);


% --- Executes during object creation, after setting all properties.
function slider1_CreateFcn(hObject, eventdata, handles)
% hObject    handle to slider1 (see GCBO)
% eventdata  reserved - to be defined in a future version of MATLAB
% handles    empty - handles not created until after all CreateFcns called

% Hint: slider controls usually have a light gray background.
if isequal(get(hObject,'BackgroundColor'), get(0,'defaultUicontrolBackgroundColor'))
    set(hObject,'BackgroundColor',[.9 .9 .9]);
end


% --- Executes on button press in cleardata.
function cleardata_Callback(hObject, eventdata, handles)
% hObject    handle to cleardata (see GCBO)
% eventdata  reserved - to be defined in a future version of MATLAB
% handles    structure with handles and user data (see GUIDATA)
total =[0 0 0]';
save totaldata total;
% update handles
handles.total = total;
% Update handles structure
guidata(hObject, handles);
delete xlsdata.xls


% --- Executes on button press in videostart.
function videostart_Callback(hObject, eventdata, handles)
% hObject    handle to videostart (see GCBO)
% eventdata  reserved - to be defined in a future version of MATLAB
% handles    structure with handles and user data (see GUIDATA)
%opening Trendo.exe
%ShaMe('SMcontrol',1,1)
warning off
filenums=str2num(get(handles.filenum,'string'));
calibrationtr=str2num(get(handles.calitraining,'string'));

set(handles.uipanel2,'visible','off')
set(handles.axes1,'visible','off')
set(handles.uipanel7,'visible','off')
set(handles.uipanel10,'visible','off')
set(handles.axes2,'visible','off')
set(handles.uipanel17,'visible','off')
switch get(hObject,'value')
    case 0
        set(hObject,'string','Start video');
        
    case 1
        set(hObject,'string','Stop video');
        demo3(hObject,filenums,calibrationtr,handles),hold on;
        set(handles.uipanel2,'visible','on')
        set(handles.uipanel7,'visible','on')
        set(handles.uipanel10,'visible','on')
        set(handles.uipanel17,'visible','on')
        close figure 2

end


% --- Executes on button press in givemark.
function givemark_Callback(hObject, eventdata, handles)
% hObject    handle to givemark (see GCBO)
% eventdata  reserved - to be defined in a future version of MATLAB
% handles    structure with handles and user data (see GUIDATA)
%ShaMe('SMcontrol',1,3)

switch get(hObject,'value')
    case 0
        set(hObject,'value',1)
        set(hObject,'string','next mark');
    case 1
        set(hObject,'value',1)
        set(hObject,'string','next mark');
        
end


function filenum_Callback(hObject, eventdata, handles)
% hObject    handle to filenum (see GCBO)
% eventdata  reserved - to be defined in a future version of MATLAB
% handles    structure with handles and user data (see GUIDATA)

% Hints: get(hObject,'String') returns contents of filenum as text
%        str2double(get(hObject,'String')) returns contents of filenum as a double


% --- Executes during object creation, after setting all properties.
function filenum_CreateFcn(hObject, eventdata, handles)
% hObject    handle to filenum (see GCBO)
% eventdata  reserved - to be defined in a future version of MATLAB
% handles    empty - handles not created until after all CreateFcns called

% Hint: edit controls usually have a white background on Windows.
%       See ISPC and COMPUTER.
if ispc && isequal(get(hObject,'BackgroundColor'), get(0,'defaultUicontrolBackgroundColor'))
    set(hObject,'BackgroundColor','white');
end


% --- Executes on button press in VER.
function VER_Callback(hObject, eventdata, handles)
% hObject    handle to VER (see GCBO)
% eventdata  reserved - to be defined in a future version of MATLAB
% handles    structure with handles and user data (see GUIDATA)
% Hint: get(hObject,'Value') returns toggle state of VER
switch get(hObject,'value')
    case 0
        set(hObject,'value',0)
        
    case 1
        set(hObject,'value',1)
end


function calitraining_Callback(hObject, eventdata, handles)
% hObject    handle to calitraining (see GCBO)
% eventdata  reserved - to be defined in a future version of MATLAB
% handles    structure with handles and user data (see GUIDATA)

% Hints: get(hObject,'String') returns contents of calitraining as text
%        str2double(get(hObject,'String')) returns contents of calitraining as a double


% --- Executes during object creation, after setting all properties.
function calitraining_CreateFcn(hObject, eventdata, handles)
% hObject    handle to calitraining (see GCBO)
% eventdata  reserved - to be defined in a future version of MATLAB
% handles    empty - handles not created until after all CreateFcns called

% Hint: edit controls usually have a white background on Windows.
%       See ISPC and COMPUTER.
if ispc && isequal(get(hObject,'BackgroundColor'), get(0,'defaultUicontrolBackgroundColor'))
    set(hObject,'BackgroundColor','white');
end


% --- Executes on selection change in popupmenuforce.
function popupmenuforce_Callback(hObject, eventdata, handles)
% hObject    handle to popupmenuforce (see GCBO)
% eventdata  reserved - to be defined in a future version of MATLAB
% handles    structure with handles and user data (see GUIDATA)

% Hints: contents = get(hObject,'String') returns popupmenuforce contents as cell array
%        contents{get(hObject,'Value')} returns selected item from
%        popupmenuforce

% --- Executes during object creation, after setting all properties.
function popupmenuforce_CreateFcn(hObject, eventdata, handles)
% hObject    handle to popupmenuforce (see GCBO)
% eventdata  reserved - to be defined in a future version of MATLAB
% handles    empty - handles not created until after all CreateFcns called

% Hint: popupmenu controls usually have a white background on Windows.
%       See ISPC and COMPUTER.
if ispc && isequal(get(hObject,'BackgroundColor'), get(0,'defaultUicontrolBackgroundColor'))
    set(hObject,'BackgroundColor','white');
    
end


% --- Executes during object creation, after setting all properties.
function axes1_CreateFcn(hObject, eventdata, handles)
% hObject    handle to axes1 (see GCBO)
% eventdata  reserved - to be defined in a future version of MATLAB
% handles    empty - handles not created until after all CreateFcns called

% Hint: place code in OpeningFcn to populate axes1
