# Supplementary material for: Force Sensing in Surgical Sutures
Source: PLoS One. 2013 Dec 23;8(12):e84466. doi: 10.1371/journal.pone.0084466 (PMC3871579; doi:10.1371/journal.pone.0084466)
Supplement: Matlab File S3 — Part of the software that records the force data in a loop. (M) [file pone.0084466.s006.m]

%visualisation and data storage
function[]=demo3(hObject,filenums,calibrationtr,handles)
% -------------------------------------------------------------
% Initialisatie Labjack

ljud_LoadDriver;
ljud_Constants;
[Error ljHandle]=ljud_OpenLabJack(LJ_dtU3,LJ_ctUSB,'1',1);              % Verkrijg handle voor U3
ljud_ePut(ljHandle, LJ_ioPIN_CONFIGURATION_RESET, 0, 0, 0);             % Zet alle poorten in default mode
% %Set Device Resolution to 17. (Greater than 16 equals max resolution)
% Error = ljud_AddRequest(ljHandle,LJ_ioPUT_CONFIG,LJ_chAIN_RESOLUTION,12,0,0);
% Error_Message(Error)
%
% % Set Device Voltage Range to polar 2.5 volts for AIN0.
% Error = ljud_AddRequest(ljHandle,LJ_ioPUT_AIN_RANGE,0,LJ_rgUNI2P5V,0,0);
% Error_Message(Error)

ljud_ePut(ljHandle,LJ_ioPUT_ANALOG_ENABLE_PORT,0,4095,16);                   % Definieer poort 1-10 to analog and all others to digital.INPUT IS BINAIR

Error = ljud_AddRequest(ljHandle, LJ_ioGET_AIN, 4, 0, 0, 0);
Error_Message(Error)
Error = ljud_AddRequest(ljHandle, LJ_ioGET_AIN, 5, 0, 0, 0);
Error_Message(Error)

% Execute above request
Error = ljud_GoOne(ljHandle);
Error_Message(Error)

if~isempty(calibrationtr);
    if ~isempty(filenums);
        
        %% Video initialisation
        
        %% Nog opschonen
        i=1;
        tic;
        t=0;
        
        % Initialize location in GUI or seperate figure
        %axes(handles.axes100);
        
        figure(2)
        % change properties of figure to match the rest of the layout
        set(figure(2),'MenuBar','none')
        set(figure(2),'units','centimeters')
        set(figure(2),'Color',[0.639 0.827 0.988])
        set(figure(2),'position',[ 9 3 15 12])
        
        
        
        %% Loop
        
        tic
        counter = 0; % init counter
        t(1)=0
        while get(hObject,'value')== 1
            % Timing...
            counter = counter + 1; % increment loop counter
            t(i+1)=toc;
            i=i+1;
            % Retrieve value from labjack device (U3)
            Error = ljud_GoOne(ljHandle);
            Error_Message(Error)
            %             -------------------------------------------------------------
            %             -------------------------------------------------------------
            [ljError IOType Channel4 ljValue4(i)] = ljud_GetFirstResult(ljHandle,0,0,0,0,0);
            [ljError IOType Channel5 ljValue5(i)] = ljud_GetNextResult(ljHandle,0,0,0,0,0);
            % Get sensor data FP
            
            mark(i)=get(handles.givemark,'value');%read mark
            if mark(i)>0;% mark the data with button from user interface
                set(handles.givemark,'value',0);% reset markbutton
            end
            
            %% Update arrow
            % use callbration to plot arrow
            
            
            Fz=9.4196*ljValue4(i)^2-14.32*ljValue4(i)+3.104-0.5;
            if Fz < 0.2;
                Fz=0;
            end
            Ft=-62.065*ljValue5(i)^2+190.88*ljValue5(i)-133.25;
            if Ft < 0.2;
                Ft=0;
            end
            % scaling factor for displayed error
            casepopup=[2 2.5 3.5 1.5 2.5 10 4.5 13];%[small-intest big-intest uterus tuba peritoneum aorta venac Fasi]=dt matrice to load F box in GUI
            forcetreshold=casepopup(get(handles.popupmenuforce,'value'));% this valeu comes from GUI=user interface
            arrow3D([0,0,0],[0,-Fz,0],forcetreshold,handles,tic,counter);
            
            % pause is essential.. to prevent excessive processor use
            pause (0.04);
            hold off
            
        end
    end
    my_vector=[ljValue4' ljValue5' t' mark'];
    save (['HookinF_' num2str(filenums) '.txt'],'my_vector','-ascii','-tabs');
end

clear all
end
