# Supplementary material for: Force Sensing in Surgical Sutures
Source: PLoS One. 2013 Dec 23;8(12):e84466. doi: 10.1371/journal.pone.0084466 (PMC3871579; doi:10.1371/journal.pone.0084466)
Supplement: Matlab File S4 — Part of the software where the force arrow is generated that is visualised in the user interface during recording. (M) [file pone.0084466.s007.m]

function[meanforce,meanforceNZ,maxforce,stdforce,meanffluc,maxffluc,stdffluc,time,PA,PAmf]=hechttaak(jj,marks,handles,springs)
%callibration for first serie prototypes suture task
%gets parameters from data after callibration
%spring type light Order 1408421
%open the Text file from forcesensor
load(['HookinF_' jj '.txt']);
eval(['Sensor=HookinF_' num2str(jj) ';']);
RTz=Sensor(:,1);
RFt=Sensor(:,2);
t=Sensor(:,3);
mark1=Sensor(:,4);
% define time & frequence from data
dt=(t(end)/length(t));
ta=(1:length(t))*dt;
% define callibration
% light spring new prototype medishield
%sensor 1

if springs == 1;
    for i=1:length(t);
        if RTz(i) > 0.4;
            Fz(i)=9.4196*RTz(i)^2-14.32*RTz(i)+3.104-0.5;
            if Fz(i) < 0.0;
                Fz(i)=0;
            end
        end
        
    end
    for i=1:length(t);
        Ft(i)=-62.065*RFt(i)^2+190.88*RFt(i)-133.25;
         if Ft(i) < 0.4;
             Ft(i)=0;
         end
        
    end
end
Fz=Fz';

% filtering data from high frequenty noize
[b,a]=butter(2,0.1,'low');
Fza=filter(b,a,Fz);
Fta=filter(b,a,Ft);
%removing first bad samples
st=round(1/dt); %start after some miliseconds
mark=mark1;
tfmark=ta;%timeline for all data
[Y,I] = max(mark);
Imark=I
% all  data   -----------------------------------------------------------------
if marks==1;
    Fzfa1=Fza(st:length(Fza));
    Ftfa1=Fta(st:length(Fta));
    tf=ta(st:length(ta));
    EXT=0;
    % all  data   -----------------------------------------------------------------
    % data before first q---------------------------------------------------?????????
elseif marks==2;
    Fzfa1=Fza(st:I);
    Ftfa1=Fta(st:I);
    tf=ta(st:I);
    EXT=0;
    % data before first q-----------------------------------------------------------------
    % data after  first q-----------------------------------------------------------------
elseif marks==3;
    Fzfa1=Fza(I:length(Fza));
    Ftfa1=Fta(I:length(Fta));
    tf=ta(I:length(ta));
    EXT=length(ta)-length(tf);
    % data after  first q--------------------------------------------------?????????
else error('data deel definieren')
end


markplot=mark*6;
% subplot(3,1,1),plot(tf,Fxfa,'b'),hold on
% subplot(3,1,1),plot(tfmark,markplot,'r'),hold on
% legend('Fx')
% subplot(3,1,2),plot(tf,Fyfa,'b'),hold on
% subplot(3,1,2),plot(tfmark,markplot,'r'),hold on
% legend('Fy')
% subplot(3,1,3),plot(tf,Fzfa,'b'),hold on
% subplot(3,1,3),plot(tfmark,markplot,'r'),hold on
% legend('Fz')
% figure(2)
% plot(tf,Ff,'b','LineWidth',2),hold on
% xlabel('time [s]')
% ylabel('abs.force [N]')
% axis([0 50 0 6])
%plot forces absolute and maximal energy inside peak.
Ff=Fzfa1';
Ft=Ftfa1';
I=find(Ff>0.5);%range of excepted force
if I<3;
    display('data measurement failed');
end
J = [I(1)+10 I(1:length(I)-2) I(length(I))+10];
a = J-I;
b = find(abs(a)>1);
c1 = sort([1 b(2:length(b)-1)-1 b(2:length(b))]);
C1=I(c1);

for k =1:2:length(C1);
    A(k)=mean(Ff(C1(k):C1(k+1)))*((C1(k+1)-C1(k))*dt);
    At(k)=C1(k+1)-C1(k);
    Mf(k)=mean(Ff(C1(k):C1(k+1)));
    tbegin(k)=(C1(k)+EXT+st)*dt;
    teind(k)= (C1(k+1)+EXT+st)*dt;
end

k =1:2:length(C1);
tbegin1=tbegin(k); % begin  surface blocks
teind1=teind(k); % end  surface blocks
A1 = A(k); % surface
At1=At(k); % time span of surface
Mf1=Mf(k); % mean absforce over surface
Area1=[A1' At1' Mf1' tbegin1' teind1']; % combined data of surface
[Y,X]= max(A1);
maxAarea=Area1(X,:);% highest area in surface
A1(X)=0;% remove highest area in surface
[Y1,X1]= max(A1);
maxAarea1=Area1(X1,:);% 1 after highest area in surface
A1(X1)=0;% remove 1 after highest area in surface
[Y2,X2]= max(A1);
maxAarea2=Area1(X2,:);% 2 after highest area in surface
[Y1,X1]= max(Mf1);
maxMFarea=Area1(X1,:); % highest mean force in surface
PA=maxAarea(1);
PAmf=maxMFarea(1);
% Figuren in GUI
axes(handles.axes2)

plot(tf,Ff,'b','LineWidth',2),hold on
plot(tf,Ft,'m','LineWidth',1),hold on
plot(tfmark,markplot,'k','LineWidth',2),hold on
text(tfmark(Imark),4.5,'  First mark')

%plotting the treshold lines---------------------------------------
casepopup=[2 2.5 3.5 1.5 2.5 10 4.5 13];%[small-intest big-intest uterus tuba peritoneum aorta venacv Fasi]=dt matrice to load F box in GUI
forcetreshold=casepopup(get(handles.popupmenuforce,'value'));% this valeu comes from GUI=user interface
red(1:length(tf))=forcetreshold;
yellow=0.75*red;
plot(tf,red,'--r','LineWidth',2),hold on
plot(tf,yellow,'--y','LineWidth',2),hold on
%plotting the treshold lines---------------------------------------


%maximale surface
plot([maxAarea(4) maxAarea(5)],[maxAarea(3) maxAarea(3)],'r','LineWidth',2),hold on
plot([maxAarea(4) maxAarea(4)],[0 maxAarea(3)],'r','LineWidth',2),hold on
plot([maxAarea(5) maxAarea(5)],[0 maxAarea(3)],'r','LineWidth',2),hold on
% %2nd maximale surface 2nd
% plot([maxAarea1(4) maxAarea1(5)],[maxAarea1(3) maxAarea1(3)],'r','LineWidth',2),hold on
% plot([maxAarea1(4) maxAarea1(4)],[0 maxAarea1(3)],'r','LineWidth',2),hold on
% plot([maxAarea1(5) maxAarea1(5)],[0 maxAarea1(3)],'r','LineWidth',2),hold on
% %3th maximale surface
% plot([maxAarea2(4) maxAarea2(5)],[maxAarea2(3) maxAarea2(3)],'r','LineWidth',2),hold on
% plot([maxAarea2(4) maxAarea2(4)],[0 maxAarea2(3)],'r','LineWidth',2),hold on
% plot([maxAarea2(5) maxAarea2(5)],[0 maxAarea2(3)],'r','LineWidth',2),hold on
%Highest mean force with surface
plot([maxMFarea(4) maxMFarea(5)],[maxMFarea(3) maxMFarea(3)],'g','LineWidth',2),hold on
plot([maxMFarea(4) maxMFarea(4)],[0 maxMFarea(3)],'g','LineWidth',2),hold on
plot([maxMFarea(5) maxMFarea(5)],[0 maxMFarea(3)],'g','LineWidth',2),hold on
grid on
ylabel('Abs force [N]')
xlabel('time')
legend('Fspan','Fincision')

% rounding

Fzfb=round(Fzfa1*1000)/1000;
minpb= min(min(find(Fzfb)));
maxpb= max(max(find(Fzfb)));
%start vector at the moment forces are excerted

Fzfb=Fzfb(minpb:maxpb);

%calculating dF by calculating df/dt [mm/s]

Fzfsvb=[Fzfb(1);Fzfb(1:length(Fzfb)-1)];
Fzfdfb=Fzfb-Fzfsvb;
Fzfdv=Fzfdfb/dt;
%--------------------------------------------------------------------------
%output
meanforce=mean(Fzfb);%OUTPUT
meanforceNZ=mean(nonzeros(sqrt(Fzfb)));%OUTPUT
maxforce=max(Fzfb);%OUTPUT
stdforce=std(Fzfb);%OUTPUT
meanffluc=mean(nonzeros(Fzfdv));%OUTPUT
maxffluc=max(Fzfdv);%OUTPUT
stdffluc=std(nonzeros(Fzfdv));%OUTPUT
time=t(length(Fzfb));%OUTPUT
