# Supplementary material for: Force Sensing in Surgical Sutures
Source: PLoS One. 2013 Dec 23;8(12):e84466. doi: 10.1371/journal.pone.0084466 (PMC3871579; doi:10.1371/journal.pone.0084466)
Supplement: Matlab File S5 — Part of the software that analyses the recorded data to display the parameter results in the user interface. (M) [file pone.0084466.s008.m]

function arrowHandle = arrow3D(pos, deltaValues, forcetreshold, handles,tic,counter, colorCode, stemRatio)

% arrowHandle = arrow3D(pos, deltaValues, colorCode, stemRatio) %%%%%%%%%%%%%%%%%%%%%%%%%%%%%%%%%%%%%%%%%%%%%%%%%%%%%%%%%%%%%%%%%%%%%%%%%%%%%%%%%%%%%%
%
%     Used to plot a single 3D arrow with a cylindrical stem and cone arrowhead
%     pos = [X,Y,Z] - spatial location of the starting point of the arrow (end of stem)
%     deltaValues = [QX,QY,QZ] - delta parameters denoting the magnitude of the arrow along the x,y,z-axes (relative to 'pos')
%     colorCode - Color parameters as per the 'surf' command.  For example, 'r', 'red', [1 0 0] are all examples of a red-colored arrow
%     stemRatio - The ratio of the length of the stem in proportion to the arrowhead.  For example, a call of:
%                 arrow3D([0,0,0], [100,0,0] , 'r', 0.82) will produce a red arrow of magnitude 100, with the arrowstem spanning a distance
%                 of 82 (note 0.82 ratio of length 100) while the arrowhead (cone) spans 18.
%
%     Example:
%       arrow3D([0,0,0], [4,3,7]);  %---- arrow with default parameters
%       axis equal;
%
%    Author: Shawn Arseneau
%    Created: September 14, 2006
%    Updated: September 18, 2006
%
%%%%%%%%%%%%%%%%%%%%%%%%%%%%%%%%%%%%%%%%%%%%%%%%%%%%%%%%%%%%%%%%%%%%%%%%%%%%%%%%%%%%%%%%%%%%%%%%%%%%%%%%%%%%%%%%%%%%%%%%%%%%%%%%%%%%%%%%%%%%%%%%%%%%%%
if nargin<2 || nargin>8     ;
    error('Incorrect number of inputs to arrow3D');
end
if numel(pos)~=3 || numel(deltaValues)~=3;
    error('pos and/or deltaValues is incorrect dimensions (should be three)');
end
if nargin<7
    colorCode = 'interp';
end
if nargin<8
    stemRatio = 0.75;
end
FY=-deltaValues(2);%valeu for tresholds

X = pos(1); %---- with this notation, there is no need to transpose if the user has chosen a row vs col vector
Y = pos(2);
Z = pos(3);

[sphi, stheta, srho] = cart2sph(deltaValues(1), deltaValues(2), deltaValues(3));

if srho > 200;
    srho = 200;
end

%******************************************* CYLINDER == STEM *********************************************
cylinderRadius = 0.03*srho;
cylinderLength = srho*stemRatio;
[CX,CY,CZ] = cylinder(cylinderRadius);
CZ = CZ.*cylinderLength;    %---- lengthen

%----- ROTATE CYLINDER
[row, col] = size(CX);      %---- initial rotation to coincide with X-axis

newEll = rotatePoints([0 0 -1], [CX(:), CY(:), CZ(:)]);
CX = reshape(newEll(:,1), row, col);
CY = reshape(newEll(:,2), row, col);
CZ = reshape(newEll(:,3), row, col);

[row, col] = size(CX);
newEll = rotatePoints(deltaValues, [CX(:), CY(:), CZ(:)]);
stemX = reshape(newEll(:,1), row, col);
stemY = reshape(newEll(:,2), row, col);
stemZ = reshape(newEll(:,3), row, col);

%----- TRANSLATE CYLINDER
stemX = stemX + X;
stemY = stemY + Y;
stemZ = stemZ + Z;

%******************************************* CONE == ARROWHEAD *********************************************
coneLength = srho*(1-stemRatio);
coneRadius = cylinderRadius*1.5;
incr = 3;  %---- Steps of cone increments
coneincr = coneRadius/incr;
[coneX, coneY, coneZ] = cylinder(cylinderRadius*2:-coneincr:0);  %---------- CONE
coneZ = coneZ.*coneLength;

%----- ROTATE CONE
[row, col] = size(coneX);
newEll = rotatePoints([0 0 -1], [coneX(:), coneY(:), coneZ(:)]);
coneX = reshape(newEll(:,1), row, col);
coneY = reshape(newEll(:,2), row, col);
coneZ = reshape(newEll(:,3), row, col);

newEll = rotatePoints(deltaValues, [coneX(:), coneY(:), coneZ(:)]);
headX = reshape(newEll(:,1), row, col);
headY = reshape(newEll(:,2), row, col);
headZ = reshape(newEll(:,3), row, col);

%---- TRANSLATE CONE
V = [0, 0, srho*stemRatio];    %---- centerline for cylinder: the multiplier is to set the cone 'on the rim' of the cylinder
Vp = rotatePoints([0 0 -1], V);
Vp = rotatePoints(deltaValues, Vp);
headX = headX + Vp(1) + X;
headY = headY + Vp(2) + Y;
headZ = headZ + Vp(3) + Z;
%************************************************************************************************************
hStem = surf(stemX, stemY, stemZ, 'FaceColor', colorCode, 'EdgeColor', 'none');
hold on;
hHead = surf(headX, headY, headZ, 'FaceColor', colorCode, 'EdgeColor', 'none');
hold on
hHead2 = surf(-headX, -headY, -headZ, 'FaceColor', colorCode, 'EdgeColor', 'none');
hold on
hStem2 = surf(-stemX, -stemY, -stemZ, 'FaceColor', colorCode, 'EdgeColor', 'none');
hold on
if get(handles.VER,'value')==1
    treshold1=0.5*forcetreshold;% this 50% of allowed force
    treshold2=forcetreshold;%100% of allowed force
    if FY<treshold1  % force barrier (accepted)
        set(hStem,'FaceColor','g');
        set(hStem2,'FaceColor','g');
        set(hHead,'FaceColor','g');
        set(hHead2,'FaceColor','g');
    else
        if FY<treshold2  % force barrier (almost too high)
            set(hStem,'FaceColor','y');
            set(hStem2,'FaceColor','y');
            set(hHead,'FaceColor','y');
            set(hHead2,'FaceColor','y');
        else
            set(hStem,'FaceColor','r');
            set(hStem2,'FaceColor','r');
            set(hHead,'FaceColor','r');
            set(hHead2,'FaceColor','r');
        end
    end
end
% Timing...
counter = counter + 1; % increment loop counter
a=round(toc);%sec
title(['TIME: ' num2str(a) ' s'],'FontSize',15,'Color',[0 0.6 0],'FontWeight','bold')
xlabel(['Force: ' num2str(FY) ' N'],'FontSize',15,'Color',[1 0 0],'FontWeight','bold')
v=0.1;%scaling factor
% ground plate
line(-[0 0],-[10 -10],[0 0],'Color','b','LineWidth',1)
axis([ -4 4 -10 10 -10 10 ])
view(0,-90)
lighting phong;
camlight headlight;
